# Supplementary material for: Facile UV-Induced Surface Covalent Modification to Fabricate Durable Superhydrophobic Fabric for Efficient Oil–Water Separation
Source: Polymers (Basel). 2023 May 29;15(11):2505. doi: 10.3390/polym15112505 (PMC10255662; doi:10.3390/polym15112505)
Supplement: Supplementary file 1 [file polymers-15-02505-s001.zip]

Archive with 3 entries (3 files):
- Video. S1.MP4
- Video. S2.mp4
- Video. S3.mp4
